# Supplementary material for: Ribosomal Protein uL11 as a Regulator of Metabolic Circuits Related to Aging and Cell Cycle
Source: Cells. 2020 Jul 21;9(7):1745. doi: 10.3390/cells9071745 (PMC7409069; doi:10.3390/cells9071745)
Supplement: Supplementary file 1 [file cells-09-01745-s001.zip]

Archive with 1 entries (1 files):
- cells-849709-supplementary.xlsx
