# Supplementary material for: Ribosomal Protein uL11 as a Regulator of Metabolic Circuits Related to Aging and Cell Cycle
Source: Cells. 2020 Jul 21;9(7):1745. doi: 10.3390/cells9071745 (PMC7409069; doi:10.3390/cells9071745)
Supplement: Supplementary file 1 [file cells-09-01745-s001.zip › cells-849709-supplementary.xlsx]

## Sheet: Sheet 1_GO
	BY4741 vs. uL11A
GO.ID	Term	Annotated	Significant	Expected	Rank in Fisher.classic	Fisher.elim	Fisher.classic	GO_upregulated_genes_count	GO_downregulated_genes_count
GO:0022626	cytosolic ribosome	114	40	13.11	1	1	5.8e-12	39	1
GO:0044391	ribosomal subunit	134	41	15.41	2	0.92264	4.5e-10	40	1
GO:0044445	cytosolic part	145	43	16.68	3	0.69983	4.8e-10	42	1
GO:0022625	cytosolic large ribosomal subunit	64	26	7.36	4	1.1e-09	1.1e-09	25	1
GO:0005840	ribosome	143	41	16.45	5	0.97063	4.1e-09	40	1
GO:0015934	large ribosomal subunit	79	27	9.09	6	0.813	4.5e-08	26	1
GO:0030529	intracellular ribonucleoprotein complex	292	60	33.58	7	0.60306	7.7e-07	57	3
GO:1990904	ribonucleoprotein complex	293	60	33.7	8	0.61328	8.8e-07	57	3
GO:0030684	preribosome	72	19	8.28	9	0.03543	0.00029	19	0
GO:0022627	cytosolic small ribosomal subunit	46	14	5.29	10	0.00039	0.00039	14	0
GO:0030687	preribosome, large subunit precursor	24	9	2.76	11	0.00083	0.00083	9	0
GO:0015935	small ribosomal subunit	56	14	6.44	12	1	0.00325	14	0
GO:0005829	cytosol	437	67	50.26	13	0.90358	0.00361	60	7
GO:0005730	nucleolus	107	21	12.3	14	0.00815	0.00815	21	0
GO:0043228	non-membrane-bounded organelle	540	78	62.1	15	0.99419	0.00839	70	8
GO:0043232	intracellular non-membrane-bounded organelle	540	78	62.1	16	0.99419	0.00839	70	8
GO:0032040	small-subunit processome	25	7	2.88	17	0.0189	0.0189	7	0
GO:0031166	integral component of vacuolar membrane	3	2	0.34	18	0.03652	0.03652	1	1
GO:0031310	intrinsic component of vacuolar membrane	3	2	0.34	19	0.03652	0.03652	1	1
GO:0005576	extracellular region	47	10	5.41	20	0.03677	0.03677	4	6
GO:0005732	small nucleolar ribonucleoprotein complex	8	3	0.92	21	0.05422	0.05422	3	0
GO:0042597	periplasmic space	4	2	0.46	22	0.06753	0.06753	1	1
GO:0009277	fungal-type cell wall	53	10	6.1	23	0.07507	0.07507	3	7
GO:0005618	cell wall	54	10	6.21	24	0.08324	0.08324	3	7
GO:0030312	external encapsulating structure	54	10	6.21	25	0.08324	0.08324	3	7
GO:0034045	pre-autophagosomal structure membrane	10	3	1.15	26	0.09783	0.09783	1	2
GO:0032991	macromolecular complex	775	97	89.12	27	0.97537	0.14443	82	15
GO:0019897	extrinsic component of plasma membrane	6	2	0.69	28	0.14471	0.14471	2	0
GO:0000164	protein phosphatase type 1 complex	6	2	0.69	29	0.14471	0.14471	0	2
GO:0030686	90S preribosome	40	7	4.6	30	0.16815	0.16815	7	0
GO:0031300	intrinsic component of organelle membrane	42	7	4.83	31	0.20089	0.20089	2	5
GO:0031301	integral component of organelle membrane	42	7	4.83	32	0.20089	0.20089	2	5
GO:0000322	storage vacuole	144	20	16.56	33	0.20943	0.20943	11	9
GO:0000324	fungal-type vacuole	144	20	16.56	34	0.20943	0.20943	11	9
GO:0000323	lytic vacuole	145	20	16.68	35	0.21882	0.21882	11	9
GO:0044446	intracellular organelle part	1026	124	117.99	36	0.9791	0.21994	102	22
GO:0005769	early endosome	8	2	0.92	37	0.23235	0.23235	1	1
GO:0044422	organelle part	1030	124	118.45	38	0.98201	0.23951	102	22
GO:0000407	pre-autophagosomal structure	15	3	1.73	39	0.244	0.244	1	2
GO:0044459	plasma membrane part	60	9	6.9	40	0.24642	0.24642	6	3
	BY4741 vs. uL11B
GO.ID	Term	Annotated	Significant	Expected	Rank in Fisher.classic	Fisher.elim	Fisher.classic	GO_upregulated_genes_count	GO_downregulated_genes_count
GO:0005576	extracellular region	100	42	20.78	1	9.5e-07	9.5e-07	16
GO:0009277	fungal-type cell wall	100	42	20.78	2	9.5e-07	9.5e-07	17
GO:0071944	cell periphery	674	188	140.03	3	0.72183	1.1e-06	105
GO:0030312	external encapsulating structure	103	42	21.4	4	1	2.4e-06	17
GO:0005618	cell wall	103	42	21.4	5	1	2.4e-06	17
GO:0005886	plasma membrane	452	131	93.91	6	0.00092	8.2e-06	77
GO:0005759	mitochondrial matrix	190	62	39.47	7	0.00115	6.5e-05	14
GO:0031225	anchored component of membrane	49	22	10.18	8	0.00012	0.00012	11
GO:0005739	mitochondrion	949	238	197.16	9	0.01723	0.00019	83
GO:0044459	plasma membrane part	132	43	27.42	10	0.3226	0.00088	25
GO:0031226	intrinsic component of plasma membrane	85	30	17.66	11	0.10559	0.00126	14
GO:0000313	organellar ribosome	71	26	14.75	12	0.04212	0.00142	2
GO:0005761	mitochondrial ribosome	71	26	14.75	13	0.04212	0.00142	2
GO:0044429	mitochondrial part	535	138	111.15	14	0.21873	0.00174	39
GO:0005887	integral component of plasma membrane	79	27	16.41	15	0.00366	0.00366	11
GO:0098797	plasma membrane protein complex	15	8	3.12	16	0.00535	0.00535	5
GO:0005762	mitochondrial large ribosomal subunit	36	14	7.48	17	0.00967	0.00967	1
GO:0000315	organellar large ribosomal subunit	36	14	7.48	18	1	0.00967	1
GO:0000323	lytic vacuole	398	100	82.69	19	0.01635	0.01635	44
GO:0000314	organellar small ribosomal subunit	31	12	6.44	20	0.01677	0.01677	1
GO:0005763	mitochondrial small ribosomal subunit	31	12	6.44	21	0.01677	0.01677	1
GO:0005773	vacuole	443	110	92.04	22	0.01715	0.01715	50
GO:0000322	storage vacuole	397	99	82.48	23	0.02069	0.02069	43
GO:0000324	fungal-type vacuole	397	99	82.48	24	0.02069	0.02069	43
GO:1903600	glutaminase complex	4	3	0.83	25	0.03022	0.03022	0
GO:0008278	cohesin complex	4	3	0.83	26	0.03022	0.03022	0
GO:0034270	Cvt complex	4	3	0.83	27	0.03022	0.03022	0
GO:0000164	protein phosphatase type 1 complex	7	4	1.45	28	0.03787	0.03787	1
GO:0000176	nuclear exosome (RNase complex)	7	4	1.45	29	0.03787	0.03787	4
GO:0031224	intrinsic component of membrane	1051	238	218.35	30	0.4525	0.05014	130
GO:0005775	vacuolar lumen	14	6	2.91	31	0.05154	0.05154	3
GO:0000177	cytoplasmic exosome (RNase complex)	8	4	1.66	32	0.06352	0.06352	4
GO:0045239	tricarboxylic acid cycle enzyme complex	8	4	1.66	33	0.06352	0.06352	0
GO:0030666	endocytic vesicle membrane	5	3	1.04	34	0.06395	0.06395	3
GO:0030669	clathrin-coated endocytic vesicle membrane	5	3	1.04	35	0.06395	0.06395	3
GO:0045334	clathrin-coated endocytic vesicle	5	3	1.04	36	0.06395	0.06395	3
GO:0030122	AP-2 adaptor complex	5	3	1.04	37	0.06395	0.06395	3
GO:0030128	clathrin coat of endocytic vesicle	5	3	1.04	38	0.06395	0.06395	3
GO:0046658	anchored component of plasma membrane	5	3	1.04	39	0.06395	0.06395	3
GO:0044444	cytoplasmic part	2702	582	561.37	40	0.22618	0.07186	285
	BY4741 vs. uL11AB
GO.ID	Term	Annotated	Significant	Expected	Rank in Fisher.classic	Fisher.elim	Fisher.classic	GO_upregulated_genes_count	GO_downregulated_genes_count
GO:0005730	nucleolus	292	164	127.73	1	8e-06	8e-06	140	24
GO:0030684	preribosome	164	96	71.74	2	7.9e-05	7.9e-05	87	9
GO:0015630	microtubule cytoskeleton	145	86	63.43	3	0.66848	9.7e-05	13	73
GO:0005876	spindle microtubule	20	17	8.75	4	0.00868	0.00018	0	17
GO:0005819	spindle	67	44	29.31	5	0.19787	0.00023	6	38
GO:0005815	microtubule organizing center	86	54	37.62	6	0.52002	0.00026	8	46
GO:0044732	mitotic spindle pole body	19	16	8.31	7	0.00035	0.00035	3	13
GO:0044430	cytoskeletal part	238	130	104.11	8	0.65096	0.00037	39	91
GO:0043228	non-membrane-bounded organelle	1358	646	594.03	9	0.74842	0.00062	314	332
GO:0043232	intracellular non-membrane-bounded organelle	1358	646	594.03	10	0.74842	0.00062	314	332
GO:0070013	intracellular organelle lumen	1227	585	536.73	11	0.23958	0.00095	309	276
GO:0043233	organelle lumen	1227	585	536.73	12	0.23958	0.00095	309	276
GO:0031974	membrane-enclosed lumen	1227	585	536.73	13	0.23958	0.00095	309	276
GO:0044464	cell part	5144	2281	2250.16	14	0.02246	0.00146	1154	1127
GO:0005856	cytoskeleton	254	134	111.11	15	0.79819	0.00194	40	94
GO:0005623	cell	5149	2282	2252.34	16	0.02826	0.00203	1155	1127
GO:0005813	centrosome	16	13	7	17	0.00251	0.00251	1	12
GO:0005940	septin ring	21	16	9.19	18	0.13589	0.00258	4	12
GO:0043596	nuclear replication fork	46	30	20.12	19	0.00263	0.00263	8	22
GO:0031105	septin complex	7	7	3.06	20	0.00305	0.00305	1	6
GO:0005816	spindle pole body	75	45	32.81	21	0.13472	0.00318	7	38
GO:0000922	spindle pole	29	20	12.69	22	0.00531	0.00531	3	17
GO:0009277	fungal-type cell wall	115	64	50.3	23	0.00629	0.00629	30	34
GO:0005887	integral component of plasma membrane	95	54	41.56	24	0.00656	0.00656	31	23
GO:0032541	cortical endoplasmic reticulum	24	17	10.5	25	0.00666	0.00666	12	5
GO:0005828	kinetochore microtubule	6	6	2.62	26	0.00698	0.00698	0	6
GO:0032156	septin cytoskeleton	26	18	11.37	27	0.4601	0.00764	4	14
GO:0071782	endoplasmic reticulum tubular network	26	18	11.37	28	0.68225	0.00764	13	5
GO:0043231	intracellular membrane-bounded organelle	4105	1836	1795.66	29	0.06305	0.00769	916	920
GO:0044450	microtubule organizing center part	19	14	8.31	30	0.00802	0.00802	0	14
GO:0000399	cellular bud neck septin structure	19	14	8.31	31	0.38228	0.00802	4	10
GO:0032161	cleavage apparatus septin structure	19	14	8.31	32	0.38228	0.00802	4	10
GO:0005618	cell wall	118	65	51.62	33	0.81966	0.00806	31	34
GO:0030312	external encapsulating structure	118	65	51.62	34	0.81966	0.00806	31	34
GO:0005874	microtubule	62	37	27.12	35	0.3532	0.00809	2	35
GO:0005628	prospore membrane	68	40	29.75	36	0.00845	0.00845	19	21
GO:0042763	intracellular immature spore	68	40	29.75	37	1	0.00845	19	21
GO:0042764	ascospore-type prospore	68	40	29.75	38	1	0.00845	19	21
GO:0031981	nuclear lumen	872	414	381.44	39	0.80363	0.00872	249	165
GO:0000144	cellular bud neck septin ring	14	11	6.12	40	0.00879	0.00879	4	7

## Sheet: Sheet 2_mRNA level
		Relative level of mRNA uL11A and uL11B in BY4741 wild-type strain
